# Supplementary material for: Salt–Alkali Gradient Correlates with Distinct Bacterial Communities of Salicornia europaea L. Across Soil–Root–Leaf Compartments in Guhya Salt Lake
Source: Microorganisms. 2026 Jul 20;14(7):1577. doi: 10.3390/microorganisms14071577 (PMC13413735; doi:10.3390/microorganisms14071577)
Supplement: Supplementary file 1 [file microorganisms-14-01577-s001.zip]

Archive with 1 entries (1 files):
- microorganisms-4395450-supplementary.pdf
